# Supplementary material for: Allantoic fluid metabolome reveals specific metabolic signatures in chicken lines different for their muscle glycogen content
Source: Sci Rep. 2023 May 31;13:8867. doi: 10.1038/s41598-023-35652-0 (PMC10232533; doi:10.1038/s41598-023-35652-0)
Supplement: Supplementary file 1 — Supplementary Information 1. [file 41598_2023_35652_MOESM1_ESM.xlsx]

## Sheet: Feuil1
Stage	Line	2-HObutyrate-090	2-HOisovalerate-084	2-oxoisocaproate-093	2-oxoisocaproate-095	2-oxoisocaproate-261	3-HObutyrate-120	3-HObutyrate-230	3-HObutyrate-241	3-HObutyrate-416	3-HOisobutyrate-107	3-HOkynurenine-669	3-HOkynurenine-747	3-methyl-2-oxovalerate+Pantothenate-089	3-methyl-2-oxovalerate-110	Acetate+Lysine-191	A-Glc-524	Alanine-148	Betaine-327	Betaine-390	B-glc-465	Choline-320	Cis-aconitate-566	Citrate-254	Creatine-304	Creatine-393	Cytidine-606	Dimethylamine-272	Dimethylsulfone-315	Formate-845	Fumarate-652	Glucose-341	Glucose-389	Glucose-391	Glutamate-213	Glutamate-245	Glycine-356	Histidine-705	Hypoxanthine-819	Inosine-609	Inosine-823	Inosine-833	isoleucine101	Kynurenine-680	Kynurenine-686	Kynurenine-740	Lactate+Threonine-133	Lactate-411	Leucine-096
E10	pHu-	0.00827743	0.00589355	0.0309264	0.0107969	0.0180998	0.231552	0.133595	0.231456	0.234397	0.0249873	.	.	0.0313792	0.0143915	0.205812	0.0508404	0.0291163	0.968058	0.283847	0.0907625	0.269131	0.023858	1.34604	0.291471	0.236499	0.0573606	0.0468464	0.267855	0.11883	0.00335394	0.330204	0.102097	0.0957115	0.134992	0.106713	0.115904	0.00861317	0.0757559	0.0329227	0.0342287	0.0376749	0.00991848	.	.	.	0.103865	0.147653	0.0109664
E10	pHu-	0.0173453	0.013647	0.046484	0.0211328	0.0305449	3.02033	1.13128	1.32916	1.04969	0.217277	.	.	0.0590835	0.0812554	1.29102	0.77403	0.135759	2.41769	0.611942	1.12934	0.291734	0.0309647	1.81497	0.505002	0.404249	0.0462318	0.062052	0.105638	0.15525	0.0166745	2.51644	0.681372	0.574862	0.447409	0.491172	0.230554	0.0413203	0.0650512	0.0393828	0.0379249	0.0432934	0.0217083	.	.	.	0.877035	0.394772	0.0317281
E10	pHu-	0.0228709	0.0194775	0.0678913	0.0257255	0.0374886	2.66126	1.05014	1.27325	0.948294	0.268415	.	.	0.07804	0.092038	1.74192	0.2408	0.205123	2.38468	0.617604	0.32726	0.344069	0.0302848	1.36793	0.434749	0.341442	0.0519131	0.0599915	0.151609	0.202522	0.0169908	1.09932	0.267552	0.222721	0.463383	0.478665	0.305474	0.0624996	0.050276	0.0326059	0.028744	0.0332911	0.0307847	.	.	.	1.61043	0.612081	0.0440414
E10	pHu-	0.0251938	0.0237781	0.0772749	0.0275635	0.0320001	2.67454	1.0262	1.27373	1.03691	0.243376	.	.	0.0851981	0.0867879	1.50561	0.539136	0.183278	3.32724	0.856036	0.769785	0.555218	0.0524631	1.83505	0.47955	0.422373	0.044536	0.178001	0.176442	0.171525	0.0164997	1.87646	0.551836	0.421592	0.59851	0.609685	0.298691	0.0601226	0.0903536	0.0305372	0.0232048	0.0363607	0.0383634	.	.	.	1.31042	0.53758	0.0548376
E10	pHu-	0.0273706	0.0195441	0.0478452	0.0275641	0.0259147	2.55299	0.959757	1.15652	0.896529	0.304786	.	.	0.0602354	0.0969931	1.78015	0.900949	0.214057	1.78213	0.467736	1.29941	0.346187	0.027847	1.07143	0.463406	0.363717	0.0188976	0.0670855	0.271672	0.0817192	0.00757606	2.82492	0.780137	0.618775	0.554992	0.552088	0.263779	0.100226	0.079221	0.0327305	0.030768	0.0337654	0.0344947	.	.	.	1.76997	0.61877	0.0600138
E10	pHu-	0.0426869	0.0220697	0.0896852	0.04106	0.0432178	3.22265	1.2427	1.52251	1.13643	0.300345	.	.	0.0926036	0.109888	1.93396	0.616162	0.23861	2.49469	0.658733	0.872312	0.543533	0.0296867	1.53798	0.491272	0.402929	0.0484924	0.0702623	0.223605	0.117118	0.011323	2.11762	0.580995	0.457792	0.612799	0.605933	0.287385	0.0901607	0.0602821	0.0317872	0.0308861	0.0364115	0.0364121	.	.	.	3.11723	1.07418	0.0552846
E10	pHu-	0.0442648	0.0282223	0.060764	0.0419548	0.0397753	3.82771	1.43845	1.71884	1.28449	0.337991	.	.	0.0725037	0.129534	2.03983	1.59723	0.276699	3.1532	0.808376	2.3573	0.485846	0.0238839	1.58697	0.486473	0.423494	0.0314133	0.0644968	0.398629	0.0995521	0.00859207	4.8286	1.37116	1.09864	0.701553	0.686509	0.287745	0.0836867	0.0866415	0.0650783	0.0692836	0.0683295	0.0503852	.	.	.	2.95637	0.981276	0.0848394
E10	pHu-	0.0467664	0.0250735	0.0786376	0.0471941	0.0398085	4.4462	1.65577	2.08679	1.49701	0.333676	.	.	0.0904102	0.140825	2.19712	0.894722	0.289991	2.7517	0.754582	1.30753	0.673704	0.0274216	1.75173	0.507946	0.413298	0.0625884	0.0650544	0.443961	0.193919	0.0149689	3.00162	0.815715	0.660478	0.669485	0.692856	0.306601	0.0725018	0.061444	0.0451455	0.0453149	0.0503118	0.0498789	.	.	.	3.24676	1.11351	0.0754852
E10	pHu-	0.0521705	0.0219446	0.0635418	0.0454852	0.0391608	4.39892	1.63113	1.94856	1.43814	0.348594	.	.	0.0688366	0.12007	1.98459	0.862641	0.30891	2.43489	0.638437	1.25543	0.563353	0.0248348	1.57258	0.468085	0.382145	0.0198179	0.0581012	0.192806	0.139247	0.0148182	2.79399	0.761727	0.610832	0.631806	0.64548	0.256017	0.0836155	0.0575506	0.026235	0.0274573	0.0317288	0.045716	.	.	.	4.32352	1.40258	0.0726616
E10	pHu-	0.0587778	0.0259864	0.0662777	0.0529908	0.0503355	3.15781	1.19749	1.45802	1.08605	0.280468	.	.	0.0768068	0.143773	1.99956	0.900649	0.296123	2.40195	0.627205	1.30448	0.538554	0.0229732	1.25214	0.457012	0.378069	0.0254047	0.0632658	0.217214	0.127953	0.00588679	2.96133	0.801786	0.636166	0.653788	0.607107	0.295024	0.101788	0.0636945	0.0235532	0.0223068	0.0259296	0.0531002	.	.	.	3.55883	1.18393	0.0850666
E10	pHu-	0.064209	0.0258942	0.0737823	0.0544307	0.0520109	3.84563	1.44357	1.69724	1.23772	0.3411	.	.	0.0789017	0.144056	1.77767	1.21775	0.24939	2.21904	0.606617	1.75591	0.483313	0.0265017	1.55594	0.414734	0.341069	0.0296568	0.0585594	0.15387	0.135556	0.0118281	3.63262	1.05349	0.826046	0.594785	0.588799	0.295184	0.0566554	0.057755	0.0234579	0.0237757	0.0284813	0.042504	.	.	.	4.52067	1.46233	0.0724662
E10	pHu-	0.0674216	0.0246553	0.0786872	0.0567938	0.051375	4.28011	1.61988	1.95317	1.39926	0.379852	.	.	0.0836108	0.14903	2.25145	0.756265	0.364004	2.7862	0.706237	1.08798	0.533708	0.0309155	1.41323	0.527278	0.431198	0.0393401	0.0708448	0.129697	0.0996053	0.00977338	2.57639	0.687317	0.54664	1.03928	0.987469	0.262778	0.119756	0.0682319	0.0303432	0.0281255	0.0319323	0.0628259	.	.	.	4.68216	1.49241	0.102509
E10	pHu-	0.0705345	0.0256958	0.0966344	0.0765789	0.0732012	3.90967	1.49586	1.82808	1.32604	0.318633	.	.	0.0849463	0.153899	2.16317	0.816017	0.32151	3.23813	0.844565	1.15649	0.513196	0.0426659	1.66689	0.437886	0.37994	0.0503378	0.0704483	0.243934	0.18025	0.0118104	2.56394	0.728962	0.588127	0.704069	0.702393	0.252274	0.160149	0.0779125	0.0386301	0.0339299	0.0392551	0.0498798	.	.	.	6.1306	1.95742	0.098678
E10	pHu-	0.0707379	0.0283049	0.0817807	0.0637401	0.057126	5.16299	1.94082	2.26546	1.68989	0.396082	.	.	0.080711	0.145775	2.67678	1.13991	0.392948	2.37616	0.652424	1.62905	0.438229	0.0357626	1.78671	0.52554	0.42533	0.0471189	0.0643385	0.1728	0.230843	0.0150568	3.69233	0.997509	0.794129	0.903819	0.8878	0.334232	0.162865	0.0807598	0.0433037	0.0407063	0.0446938	0.0591263	.	.	.	5.26583	1.71348	0.105708
E10	pHu-	0.0769033	0.0290872	0.0892551	0.0754632	0.0718198	3.4812	1.3369	1.64444	1.16402	0.372718	.	.	0.0816288	0.165068	1.68763	0.486134	0.300411	2.51092	0.649521	0.671597	0.427119	0.0241851	1.55538	0.374465	0.2915	0.0234043	0.0478954	0.196685	0.156784	0.0116226	1.6354	0.47025	0.383228	0.58268	0.55916	0.309653	0.136189	0.0584526	0.0243204	0.018974	0.0236102	0.0478007	.	.	.	7.30528	2.3014	0.0848291
E10	pHu+	0.0105502	0.0119163	0.0390893	0.013913	0.029943	0.834597	0.349188	0.470789	0.373745	0.0820992	.	.	0.0425141	0.0375936	0.988587	0.386569	0.115657	2.1481	0.55548	0.578115	0.279218	0.0257716	1.27559	0.383701	0.295029	0.0545497	0.288654	0.179269	0.0777525	0.0106706	1.3781	0.378754	0.306222	0.323663	0.347792	0.262691	0.018041	0.0562329	0.0261971	0.0262573	0.0303956	0.0184469	.	.	.	0.402394	0.224529	0.0235234
E10	pHu+	0.0390146	0.0248759	0.0674635	0.0396169	0.0470945	3.12903	1.20753	1.43922	1.10051	0.264865	.	.	0.0694136	0.11842	2.02599	0.892142	0.279242	2.29944	0.587286	1.27674	0.293445	0.0321711	1.87417	0.36951	0.305273	0.0459972	0.0717771	0.113135	0.141752	0.00808999	2.95166	0.801374	0.637023	0.528699	0.515764	0.206587	0.0888639	0.0669862	0.0356986	0.0369511	0.0398199	0.0487732	.	.	.	2.83616	0.988074	0.0749512
E10	pHu+	0.0456683	0.0234191	0.0646914	0.0455752	0.0578994	3.85338	1.48504	1.74768	1.28357	0.300405	.	.	0.0698893	0.134601	1.99427	0.597483	0.277383	2.23809	0.603861	0.878586	0.411572	0.0319369	1.92406	0.428519	0.351138	0.053839	0.0815766	0.166419	0.135961	0.018981	2.01532	0.556113	0.449958	0.669858	0.701904	0.245555	0.141715	0.0607453	0.0295501	0.0255011	0.0304172	0.0514254	.	.	.	3.26959	1.12443	0.0814553
E10	pHu+	0.049005	0.0283681	0.0679928	0.0472163	0.0470991	3.09606	1.17638	1.41176	1.0433	0.288036	.	.	0.0692462	0.117773	1.80151	1.23059	0.258478	2.62952	0.705201	1.7781	0.545041	0.0286157	1.70433	0.445535	0.369634	0.0511746	0.164749	0.212191	0.110496	0.0120922	3.79933	1.07542	0.835505	0.655048	0.673895	0.270668	0.0839605	0.0684228	0.0342706	0.0372202	0.0407253	0.046032	.	.	.	3.39149	1.1458	0.0807513
E10	pHu+	0.0516716	0.0222094	0.0636605	0.0521765	0.0540507	3.75042	1.42731	1.71376	1.2471	0.294716	.	.	0.0574646	0.116526	1.76433	1.06466	0.297988	1.83665	0.52512	1.54815	0.377787	0.0272565	1.29711	0.352189	0.319417	0.0379338	0.0719857	0.179319	0.179937	0.0104762	3.18814	0.913592	0.728801	0.822317	0.772595	0.246005	0.146716	0.061061	0.0398342	0.0370271	0.0396952	0.0526242	.	.	.	4.2133	1.34319	0.0996231
E10	pHu+	0.0534718	0.0234177	0.067996	0.0448694	0.0494642	3.7387	1.45884	1.74519	1.2575	0.31471	.	.	0.0728646	0.1253	1.9795	1.3291	0.304037	1.92899	0.56221	1.94778	0.375456	0.0320985	1.71762	0.42869	0.384659	0.0576438	0.0890966	0.295358	0.190237	0.0123988	4.04261	1.14462	0.907576	0.957334	0.844883	0.277713	0.121537	0.0607575	0.0464235	0.0433683	0.0486059	0.0640271	.	.	.	3.43027	1.14362	0.106717
E10	pHu+	0.0549881	0.0266768	0.0779709	0.0508503	0.0454939	3.52209	1.31694	1.57366	1.16205	0.299015	.	.	0.0815769	0.136931	1.31886	0.87538	0.177496	2.49308	0.660825	1.27643	0.28107	0.0228817	1.45248	0.36636	0.311731	0.0588338	0.0646838	0.166855	0.144298	0.0139571	2.7316	0.777264	0.62468	0.500642	0.515468	0.269656	0.0376802	0.0540513	0.0414552	0.0411566	0.044998	0.0406945	.	.	.	3.02295	1.0276	0.0714424
E10	pHu+	0.0556937	0.0266927	0.083936	0.0580898	0.0532869	2.68462	1.0443	1.31525	0.932164	0.309312	.	.	0.0782042	0.129837	1.99509	1.39233	0.328656	2.53965	0.734461	2.00064	0.498861	0.0313734	1.6371	0.418537	0.367992	0.077962	0.0896406	0.277802	0.106736	0.0128933	4.16923	1.19236	0.953098	0.662828	0.626956	0.255839	0.0925971	0.0544642	0.0424777	0.038734	0.0432985	0.0641138	.	.	.	4.68925	1.56462	0.114067
E10	pHu+	0.05633	0.025376	0.0873816	0.0527569	0.0441051	3.99057	1.4845	1.75207	1.2828	0.319358	.	.	0.0917534	0.143044	1.78846	1.16111	0.253819	2.08602	0.583454	1.65506	0.484173	0.0245515	1.21131	0.394146	0.33644	0.0341388	0.0649688	0.112781	0.2006	0.012945	3.53421	1.00628	0.775949	0.519494	0.544465	0.282033	0.0766013	0.0578014	0.0269911	0.0257737	0.0286932	0.0494906	.	.	.	3.85669	1.26783	0.0820815
E10	pHu+	0.0597429	0.0200092	0.0895311	0.0545831	0.0477417	3.48502	1.30836	1.51528	1.15284	0.277682	.	.	0.0933865	0.130941	1.75669	0.714112	0.285938	1.3429	0.378127	1.05043	0.3196	0.0281731	1.32552	0.404927	0.333182	0.0406105	0.0892078	0.404264	0.166014	0.0126285	2.38473	0.645648	0.511256	0.575618	0.57692	0.248615	0.107064	0.0508044	0.0231387	0.0209755	0.0260405	0.0534893	.	.	.	4.02247	1.31789	0.086298
E10	pHu+	0.0599634	0.0260253	0.0840221	0.058144	0.0447768	3.96442	1.48179	1.83196	1.30612	0.327114	.	.	0.0888062	0.155099	2.10722	0.598377	0.334059	2.30989	0.626156	0.828439	0.549075	0.0337477	1.66821	0.474485	0.398953	0.0491244	0.0570474	0.300739	0.16934	0.0198634	2.07714	0.558379	0.437106	0.686344	0.717635	0.280219	0.148328	0.0577464	0.0420253	0.0418422	0.0452375	0.0694529	.	.	.	4.12243	1.37873	0.111951
E10	pHu+	0.0613273	0.0254097	0.0877557	0.0631806	0.0548418	4.62303	1.71918	2.06271	1.54001	0.345956	.	.	0.0787242	0.132305	2.53545	1.20681	0.454949	2.19856	0.614895	1.77936	0.434576	0.0309075	1.25948	0.482377	0.411891	0.0362859	0.0876107	0.2054	0.171263	0.00963399	3.69415	1.06124	0.840562	0.912188	0.882051	0.356845	0.185267	0.0641718	0.0347836	0.0325857	0.0363529	0.0536851	.	.	.	6.72637	2.18301	0.108516
E10	pHu+	0.0672664	0.0303004	0.0956995	0.0742377	0.0587828	3.89077	1.44461	1.70435	1.28613	0.306931	.	.	0.0824945	0.157055	1.92374	0.807067	0.3266	2.70742	0.724614	1.17571	0.453639	0.0195649	1.057	0.379679	0.33997	0.0356647	0.0603757	0.215092	0.151338	0.00637995	2.53043	0.737052	0.5707	0.641031	0.607274	0.258319	0.132794	0.0531289	0.0270932	0.0262289	0.0297156	0.0605567	.	.	.	5.47904	1.77949	0.116054
E10	pHu+	0.074413	0.0269847	0.0796751	0.0568378	0.0553689	5.3361	1.99887	2.28325	1.74458	0.341016	.	.	0.0937382	0.166708	1.63532	0.528837	0.238577	2.32813	0.614211	0.759573	0.335667	0.0335654	1.67319	0.446487	0.374162	0.060801	0.0754601	0.189778	0.186392	0.015776	1.90049	0.50023	0.403129	0.668272	0.673065	0.233224	0.0997708	0.0578179	0.0325575	0.0304456	0.0368035	0.0518143	.	.	.	4.75783	1.55601	0.0755739
E10	pHu+	0.0837833	0.0227825	0.0912686	0.0654694	0.0629344	5.2735	1.96427	2.25795	1.72076	0.286389	.	.	0.100759	0.16975	1.85721	0.983111	0.293911	2.23774	0.61685	1.45232	0.368458	0.0283403	1.37753	0.476217	0.404384	0.0518832	0.0844697	0.213853	0.16294	0.0140608	3.122	0.861474	0.688653	0.715283	0.706905	0.249805	0.114273	0.0490451	0.0291958	0.0276834	0.0307838	0.0596061	.	.	.	4.47165	1.47203	0.0985797
E14	pHu-	0.0198618	0.0120739	0.109917	0.0421263	0.0603523	0.761656	0.449813	0.672623	0.532016	0.0490563	0.045406	0.0723458	0.0978654	0.0684474	3.16651	0.693751	0.284206	5.45198	1.27275	1.23875	0.617796	0.0579702	1.55476	1.08546	0.886791	0.0495003	0.875064	0.232997	0.0291086	0.0188903	2.69805	0.723487	0.604191	1.27673	1.11176	0.619473	0.258176	0.135057	0.0527826	0.0584002	0.080194	0.0554408	0.0967851	0.129044	0.134574	2.32424	0.498135	0.0708815
E14	pHu-	0.0288876	0.0169158	0.139559	0.0516262	0.0833038	2.15706	1.00546	1.3687	1.13609	0.173896	0.0604309	0.0852319	0.148538	0.13184	4.20938	1.03551	0.454141	5.04895	1.20663	1.79185	1.20513	0.0572106	1.90829	1.26605	1.05082	0.0781973	1.00215	0.278152	0.0458416	0.0264299	3.71756	1.02156	0.853811	1.62475	1.49607	0.846698	0.397184	0.156916	0.0490228	0.0542571	0.0806881	0.0849102	0.135423	0.190666	0.192235	2.41856	0.694446	0.102995
E14	pHu-	0.0311804	0.0235846	0.181275	0.0482423	0.0896801	1.17629	0.654706	1.08368	0.866007	0.106328	0.0505607	0.0720217	0.179494	0.114267	3.42657	0.144325	0.31947	4.75875	1.19568	0.515427	0.577229	0.054669	2.05909	1.40739	1.12358	0.104375	1.08241	0.255998	0.0300087	0.0596087	1.50463	0.337072	0.308752	1.40257	1.35413	0.718972	0.315424	0.138212	0.042364	0.0535386	0.0785693	0.0668308	0.146914	0.235302	0.192699	2.67445	0.656738	0.0766622
E14	pHu-	0.0345585	0.0168879	0.193008	0.0498197	0.0686327	2.7415	1.18549	1.51044	1.3796	0.223904	0.0924386	0.124452	0.187608	0.105345	2.38981	1.41273	0.210999	7.24349	1.68723	2.39882	1.26034	0.0584887	2.12704	1.3596	1.11554	0.0876879	0.75225	0.414331	0.0685858	0.0124788	5.0661	1.35151	1.11687	1.2827	1.22665	0.658178	0.239175	0.20409	0.0610299	0.0699436	0.0919096	0.0422924	0.195202	0.260804	0.2405	2.17302	0.72956	0.0489293
E14	pHu-	0.0399058	0.0186889	0.181374	0.0459469	0.0489958	3.76296	1.56626	1.91951	1.60303	0.242952	0.0687571	0.0836047	0.173366	0.0936376	1.90899	0.667953	0.162696	5.52016	1.37364	1.20085	1.20089	0.0749128	2.05271	0.980045	0.888379	0.121936	0.27409	0.258402	0.179991	0.0146547	2.87504	0.750438	0.654355	1.0789	1.04746	0.579195	0.0974683	0.14842	0.056816	0.0517352	0.0783439	0.0408025	0.285924	0.360258	0.291701	1.96331	0.712129	0.0527496
E14	pHu-	0.0432571	0.0206698	0.190989	0.0578859	0.0627535	6.00044	2.35657	2.70472	2.16191	0.420307	0.0689118	0.0954066	0.212843	0.19073	3.00685	1.26558	0.319147	4.72746	1.12009	2.11458	0.672059	0.0523393	2.25009	1.0277	0.863642	0.110632	0.611229	0.25546	0.160754	0.0134323	4.29856	1.19701	0.993259	1.25111	1.23081	0.737174	0.157645	0.176412	0.0546249	0.0595203	0.0817808	0.066292	0.211063	0.268378	0.245406	2.34401	0.715579	0.0889973
E14	pHu-	0.0475651	0.0281791	0.20283	0.0546469	0.0566056	10.3489	3.89516	4.25986	3.39978	0.750444	0.0568978	0.0877307	0.227525	0.251433	3.17095	1.9921	0.30517	6.90534	1.55701	3.1152	1.24033	0.0753535	2.26609	1.00461	0.852807	0.0658149	0.358367	0.310703	0.109497	0.0120548	6.20007	1.75234	1.45516	1.07672	1.11333	0.831298	0.201675	0.301221	0.122151	0.12114	0.145527	0.0666602	0.252777	0.357382	0.279562	2.13053	0.824225	0.0947527
E14	pHu-	0.0477432	0.0252574	0.147979	0.0570304	0.0643566	13.1766	4.90509	5.36416	4.24043	0.641052	0.0579384	0.0739498	0.197263	0.297084	2.47829	1.76193	0.288545	4.77093	1.08406	2.79404	1.05263	0.0670275	2.19185	1.04554	0.933565	0.0643502	0.447421	0.460643	0.232635	0.0172536	5.59529	1.5951	1.27583	1.20293	1.24644	0.829621	0.161114	0.151641	0.0553739	0.0498596	0.0750501	0.0665043	0.315871	0.398132	0.339513	3.0975	1.02345	0.0919172
E14	pHu-	0.0566018	0.0245313	0.268745	0.0699025	0.0574617	6.3826	2.51928	2.91493	2.32582	0.393823	0.0586186	0.0824404	0.260336	0.172131	2.50873	0.68657	0.21518	4.04315	1.04385	1.19385	0.919349	0.082668	2.13625	1.0477	0.962844	0.0927332	0.2827	0.473549	0.177226	0.0194517	2.90808	0.769182	0.658222	0.863359	0.89435	0.699764	0.121328	0.131719	0.0585449	0.0482302	0.0866198	0.0689799	0.231094	0.348541	0.251093	2.2005	0.695738	0.0988627
E14	pHu-	0.0593731	0.0251728	0.233745	0.0680486	0.0649884	6.40969	2.58578	2.94167	2.37631	0.406767	0.0578562	0.0778104	0.225161	0.173063	4.08232	1.6793	0.429508	5.25675	1.24359	2.78091	0.5966	0.064144	2.58628	1.18259	1.09282	0.07559	0.518143	0.584815	0.13609	0.0192122	5.79147	1.59718	1.26837	1.5001	1.41894	0.909715	0.254343	0.14158	0.049638	0.0472894	0.0781537	0.124844	0.225198	0.303958	0.276039	2.80734	0.780418	0.213701
E14	pHu-	0.0640229	0.0300375	0.367247	0.0846582	0.0818027	6.31417	2.51617	3.08969	2.38598	0.469089	0.091074	0.129002	0.3628	0.206863	3.18238	1.12262	0.295113	8.19256	2.02313	2.12499	1.13675	0.0738426	4.23517	1.87745	1.60187	0.0524073	0.774408	0.300398	0.0898202	0.0447658	4.2248	1.30922	1.00146	1.45366	1.64601	1.17437	0.214045	0.25445	0.0442411	0.0513826	0.090535	0.112153	0.38747	0.518752	0.45128	3.19182	0.981554	0.163663
E14	pHu-	0.0737992	0.0307957	0.34248	0.084465	0.0703243	10.5428	4.00527	4.59443	3.67344	0.702594	0.0633246	0.0930163	0.370095	0.303988	2.47833	0.373402	0.242901	4.15147	1.09332	0.813285	0.511505	0.0886047	2.02956	1.14592	1.0172	0.0846096	0.429662	0.260275	0.158545	0.012794	2.08439	0.567003	0.461784	1.15492	1.18333	0.852104	0.129059	0.183676	0.0522789	0.0501121	0.0823514	0.0582387	0.368006	0.46074	0.385256	3.2586	1.08466	0.0831758
E14	pHu-	0.0756244	0.0350627	0.172353	0.0930984	0.08995	13.8824	5.13521	5.74169	4.4303	0.702174	0.0436633	0.0578152	0.192688	0.319221	3.12177	1.74958	0.422528	4.01507	0.907724	2.74665	0.96008	0.0570931	1.88736	0.806578	0.761422	0.0497218	0.512067	0.442707	0.167893	0.0209961	5.36606	1.55759	1.23296	1.1363	1.21703	0.714548	0.223387	0.142569	0.040339	0.0352034	0.0552771	0.0867471	0.157798	0.216863	0.194088	5.959	1.88689	0.147022
E14	pHu-	0.0919273	0.036853	0.372672	0.0957093	0.0909045	16.8286	6.25833	7.04287	5.59815	0.907257	0.0977378	0.130126	0.429691	0.447334	3.40842	1.84787	0.342465	8.71492	1.93515	3.0626	0.95655	0.101981	2.66188	1.45957	1.20479	0.116418	0.5565	0.340373	0.137736	0.0162117	6.45362	1.6892	1.39673	1.34155	1.5141	0.838719	0.118249	0.233468	0.0790693	0.081119	0.108926	0.0564216	0.32792	0.419216	0.338645	4.80985	1.51407	0.083926
E14	pHu-	0.0985362	0.0430681	0.319826	0.101081	0.0863302	19.0352	7.03209	7.67711	6.03161	0.996547	0.0520235	0.0853849	0.367838	0.461599	3.56859	1.30224	0.364052	5.33259	1.24361	2.15621	1.59665	0.0877666	2.95259	1.21332	0.993338	0.0505724	0.292307	0.258487	0.148845	0.0237812	4.45316	1.23081	1.01538	1.12681	1.31972	0.892925	0.152815	0.166082	0.0452737	0.0397202	0.0717544	0.0828551	0.234815	0.306874	0.264504	5.70446	1.86485	0.132622
E14	pHu+	0.0256068	0.0144436	0.125515	0.0335373	0.0510593	2.71329	1.10865	1.36077	1.14199	0.153332	0.0464849	0.0601125	0.129245	0.102242	1.4434	0.518036	0.13147	5.87997	1.47548	0.956557	0.762102	0.0486318	2.05718	0.801821	0.721762	0.162074	0.558639	0.219893	0.197587	0.0148746	2.02667	0.573312	0.504389	0.767631	0.811192	0.467305	0.116822	0.107128	0.0565915	0.062912	0.0791642	0.034137	0.154895	0.20746	0.187398	1.71484	0.532769	0.0369297
E14	pHu+	0.0256394	0.0129856	0.142564	0.0307149	0.0414702	2.49611	0.988393	1.20015	0.985055	0.169783	0.0399179	0.0538064	0.143293	0.0868413	1.49148	0.6068	0.118265	2.50845	0.613861	1.04352	0.350953	0.0389944	1.12855	0.792729	0.641552	0.0390467	0.482456	0.279426	0.145304	0.00915543	2.20141	0.624009	0.501779	0.57658	0.564274	0.302764	0.0708688	0.0944622	0.0248155	0.0293993	0.0451527	0.0230079	0.139211	0.169248	0.161207	1.57382	0.389625	0.0285653
E14	pHu+	0.0273655	0.0148917	0.116011	0.0396465	0.0501358	0.594602	0.378682	0.589471	0.619249	0.038639	0.0621618	0.0908055	0.104554	0.044231	1.82257	0.0769566	0.145393	5.35094	1.23311	0.273875	0.623037	0.0745447	2.00301	0.981548	0.784815	0.106567	0.445772	0.336267	0.184432	0.00695969	0.993464	0.224992	0.246239	0.796663	0.702803	0.341958	0.069626	0.134812	0.0506147	0.0547908	0.0762977	0.0327156	0.238486	0.287408	0.256756	1.52509	0.507062	0.0384399
E14	pHu+	0.0290418	0.0169159	0.150356	0.0339482	0.0349825	6.53264	2.46162	2.73137	2.19174	0.333877	0.0370498	0.0477526	0.154279	0.122634	1.77196	1.15391	0.17985	3.41627	0.791127	1.83361	0.608288	0.0466087	1.30352	0.693555	0.617661	0.067783	0.220837	0.138984	0.342798	0.0141801	3.64682	1.03548	0.854165	0.641355	0.692652	0.427552	0.11791	0.0866234	0.0337568	0.0334635	0.048145	0.0480866	0.173687	0.236924	0.19409	1.15414	0.467723	0.063132
E14	pHu+	0.0293767	0.0149741	0.167254	0.0390703	0.052766	4.60102	1.82097	2.10662	1.83087	0.296724	0.0455599	0.0624455	0.161854	0.108417	1.79018	0.482342	0.16529	4.77032	1.14444	0.834782	0.835477	0.0801143	1.5878	1.15609	0.958081	0.078835	0.483755	0.174978	0.225195	0.0135283	2.067	0.607752	0.479886	0.881722	0.914968	0.588706	0.118801	0.139977	0.0453413	0.0434533	0.0694887	0.0325017	0.189041	0.244824	0.210148	1.66963	0.628389	0.0432826
E14	pHu+	0.0351271	0.0189209	0.148497	0.041933	0.0487485	5.41653	2.13334	2.42034	1.95627	0.259065	0.0554502	0.0682595	0.143627	0.134681	2.494	0.69762	0.244453	5.18606	1.25904	1.2145	1.00364	0.063935	2.08225	0.786433	0.747446	0.109818	0.235584	0.331504	0.235018	0.0202108	2.56129	0.744485	0.64872	0.832676	0.839402	0.598121	0.147741	0.103715	0.0474649	0.0414989	0.0655269	0.0840863	0.205652	0.26418	0.23555	1.59519	0.599022	0.108576
E14	pHu+	0.045116	0.0210399	0.195367	0.050834	0.0538182	7.19662	2.72054	3.1626	2.40377	0.455327	0.0603143	0.0783462	0.219564	0.224478	2.36635	0.962402	0.231243	4.60037	1.09304	1.61345	0.603459	0.0573584	2.11422	0.972498	0.83439	0.0700931	0.499197	0.253984	0.165191	0.0470656	3.3312	0.96622	0.764989	0.901672	1.15104	0.598568	0.12553	0.161721	0.0330754	0.0351533	0.0552077	0.0531454	0.187163	0.23528	0.210098	2.07533	0.633409	0.0727977
E14	pHu+	0.0481182	0.0260103	0.200543	0.0548078	0.041164	9.56703	3.56977	3.99428	3.05761	0.585152	0.0404194	0.0498137	0.234848	0.23765	2.30943	0.91057	0.256963	3.96489	0.981354	1.48936	0.784793	0.0521764	1.71138	0.726802	0.704714	0.0754912	0.238612	0.361364	0.201439	0.0190407	3.08693	0.879963	0.719871	0.820275	0.891489	0.619507	0.168998	0.0926789	0.0408674	0.0374834	0.0545999	0.0666389	0.164893	0.220338	0.195693	2.42282	0.779963	0.102271
E14	pHu+	0.0496689	0.0257484	0.246551	0.0678959	0.0600635	9.28306	3.48869	3.92899	3.01939	0.428538	0.0328048	0.0510516	0.274706	0.264496	1.90296	0.56262	0.257239	4.68231	1.08602	0.951612	0.67722	0.043732	1.73146	0.654872	0.587366	0.0979562	0.367631	0.321942	0.178364	0.0257893	2.25461	0.620375	0.495969	0.843699	1.01008	0.533242	0.113128	0.107793	0.0514767	0.0504003	0.0659447	0.0785609	0.0988476	0.154773	0.124056	2.36923	0.794256	0.115972
E14	pHu+	0.0575551	0.0295787	0.236866	0.0847289	0.0753986	9.65997	3.61867	4.06954	3.14479	0.527464	0.03221	0.0531611	0.254275	0.282597	2.32884	0.973251	0.254414	4.14489	0.941238	1.55042	1.05627	0.0571022	1.38211	0.715872	0.643067	0.0841749	0.43891	0.382277	0.199417	0.026539	3.39653	0.929967	0.741669	0.735888	0.803707	0.566165	0.123767	0.10529	0.0442859	0.0430097	0.0583214	0.065586	0.134506	0.19471	0.161957	3.03329	1.0172	0.0887347
E14	pHu+	0.0580331	0.0284733	0.212829	0.0538228	0.049074	11.4041	4.253	4.6895	3.64064	0.614649	0.0342675	0.052984	0.239743	0.276437	2.21384	0.787396	0.235107	4.35239	1.03485	1.29176	0.92658	0.0583128	1.82429	0.757899	0.703165	0.0523334	0.259737	0.240806	0.241871	0.0248788	2.84895	0.798886	0.675622	0.92138	1.08388	0.577933	0.115529	0.108765	0.037136	0.0346055	0.0549623	0.0604283	0.148908	0.193449	0.168474	2.55634	0.912883	0.0944905
E14	pHu+	0.059173	0.0246288	0.286279	0.0677369	0.0852844	14.6835	5.439	5.84875	4.66906	0.535982	0.0420686	0.0589471	0.322095	0.306932	2.03292	1.75278	0.206399	5.00164	1.12273	2.75518	0.881825	0.0633546	2.44532	1.32628	1.04798	0.063755	0.87314	0.33983	0.128904	0.0279626	5.49496	1.57928	1.28469	0.902522	0.982135	0.482191	0.128005	0.158957	0.036389	0.0442417	0.05966	0.0451848	0.105028	0.15298	0.124504	2.33974	0.895878	0.0605029
E14	pHu+	0.0619857	0.0205822	0.444126	0.0684832	0.0833031	1.01257	0.562317	0.924632	0.799671	0.0500482	0.0966559	0.133136	0.396855	0.0501158	0.8156	0.0762881	0.102749	2.48993	0.839097	0.464827	0.556264	0.104723	1.39757	1.70321	1.3882	0.194604	0.9691	0.283933	0.0990905	0.00826378	1.16303	0.358534	0.336735	0.551253	0.525091	0.315701	0.078082	0.176244	0.0890656	0.098954	0.138946	0.0359869	0.349243	0.467213	0.344872	2.5875	0.724639	0.0472175
E14	pHu+	0.0965296	0.0363532	0.377317	0.0873647	0.0782324	17.7501	6.62164	7.27266	5.64581	0.963358	0.0587959	0.0856271	0.406188	0.391849	4.11512	2.26597	0.440851	6.27656	1.41571	3.62449	0.916348	0.0813396	2.2973	1.35539	1.13248	0.0634307	0.476914	0.344738	0.230529	0.0137713	7.2937	2.00853	1.64156	1.62411	1.72892	0.964734	0.227931	0.168186	0.0517983	0.0489151	0.0825901	0.0906499	0.222997	0.315063	0.261875	3.86537	1.21194	0.143098
E14	pHu+	0.107586	0.0375402	0.25764	0.111857	0.0886907	15.2868	5.60001	6.13472	4.73202	0.851672	0.0585876	0.0749552	0.250271	0.353178	1.81572	0.642027	0.263649	5.89549	1.35456	1.08379	0.90346	0.0644146	1.74715	0.758412	0.65481	0.0446613	0.2567	0.257858	0.176132	0.0246266	2.32065	0.661487	0.541503	0.814619	0.992053	0.571531	0.15529	0.108943	0.0318649	0.027855	0.0487532	0.0600672	0.196591	0.251685	0.222304	7.0239	2.26953	0.112084
E17	pHu-	.	0.0454374	0.532198	.	0.215355	4.81174	2.53921	3.27961	2.76867	0.400023	0.765971	0.886144	0.547917	0.372811	6.94709	2.09295	0.750834	9.77973	2.69546	4.86802	1.94184	0.518199	2.93935	4.63175	3.53586	0.30879	2.14715	0.567977	0.0735289	0.0106201	7.96869	2.28505	1.9419	2.48587	2.08233	1.56214	0.669895	0.51708	0.0914555	0.0952612	0.235247	0.136553	1.92874	2.23616	2.09283	9.11942	1.91016	0.218401
E17	pHu-	.	0.0362995	0.259788	.	0.199464	1.02306	0.981831	1.28651	1.163	0.0855821	0.567331	0.668	0.220851	0.133446	4.87101	1.47124	0.443796	7.61455	2.37402	3.32624	0.790819	0.476397	1.91932	2.80459	2.33475	0.259379	3.38048	0.418012	0.0405517	0.0103529	6.04115	1.78183	1.46623	2.07469	1.57687	1.01179	0.858536	0.384107	0.0934769	0.1152	0.234448	0.0915555	0.5124	0.559855	0.67262	6.8741	1.38497	0.138453
E17	pHu-	.	0.0473758	0.763286	.	0.35011	2.03091	2.12556	3.24989	2.50409	0.178911	1.03909	1.26906	0.64907	0.344813	7.59868	3.21985	0.933096	24.4869	6.55718	7.45748	2.74502	0.540376	5.40065	6.69923	5.04286	0.39142	5.08311	1.12888	0.0303142	0.0229584	12.0237	3.77776	3.08798	4.31073	3.5076	3.10191	1.1707	1.11183	0.116271	0.11802	0.356181	0.250187	2.90198	3.22262	3.21374	12.0177	3.01918	0.397604
E17	pHu-	.	0.0421349	0.635848	.	0.286167	1.38774	1.49166	2.16697	1.80945	0.14361	0.653692	0.81747	0.560102	0.20783	5.75997	1.41322	0.637124	9.702	3.1401	3.89382	1.17215	0.557786	3.49638	5.31726	4.13047	0.328735	4.23541	0.679177	0.0277736	0.0184374	6.05507	1.98344	1.64848	2.74833	2.27269	1.9964	1.03951	0.651936	0.0943621	0.127061	0.285682	0.158508	1.1389	1.36616	1.51432	9.58281	2.1815	0.236841
E17	pHu-	.	0.0365773	0.25381	.	0.144897	4.89674	2.33454	3.0284	2.22869	0.401022	0.547797	0.631719	0.277762	0.317366	5.68088	2.43573	0.64922	10.3734	2.89711	4.73702	0.959739	0.426599	2.8834	2.26055	1.96304	0.30425	2.1869	0.368923	0.0849962	0.0129286	8.17791	2.512	2.07287	2.50104	2.18167	1.53165	0.590069	0.413088	0.125014	0.134767	0.218787	0.133863	1.4875	1.67207	1.59669	6.18496	1.54425	0.177743
E17	pHu-	.	0.0444922	0.642457	.	0.167585	10.1875	4.24732	5.24708	3.82649	0.708377	0.461865	0.528421	0.65714	0.407443	4.38866	1.73178	0.644695	9.90265	2.75119	3.78951	1.99601	0.432647	2.71632	2.15462	1.89925	0.222816	2.21261	0.382422	0.0847008	0.011616	6.71802	2.00047	1.59665	2.61856	2.40185	2.08396	0.709079	0.367983	0.0772044	0.0960303	0.170161	0.1944	1.52217	1.7358	1.66975	7.05438	1.84961	0.309704
E17	pHu-	.	0.421203	0.651259	.	1.30786	9.23923	5.61622	6.30774	7.31758	-0.272347	1.68304	0.955315	1.00653	0.553994	9.12409	-0.109535	1.97639	19.24	4.85187	6.82548	3.53164	-0.566149	5.41606	9.78734	5.69205	0.138468	5.03117	1.14749	1.52236	-1.16143	6.70739	2.16498	0.646241	5.65334	4.56464	2.61741	1.13299	1.93165	-1.7616	-0.792946	0.700335	0.290987	3.82207	4.59896	1.79191	17.1279	2.82526	0.585739
E17	pHu-	.	0.421203	0.651259	.	1.30786	9.23923	5.61622	6.30774	7.31758	-0.272347	1.68304	0.955315	1.00653	0.553994	9.12409	-0.109535	1.97639	19.24	4.85187	6.82548	3.53164	-0.566149	5.41606	9.78734	5.69205	0.138468	5.03117	1.14749	1.52236	-1.16143	6.70739	2.16498	0.646241	5.65334	4.56464	2.61741	1.13299	1.93165	-1.7616	-0.792946	0.700335	0.290987	3.82207	4.59896	1.79191	17.1279	2.82526	0.585739
E17	pHu-	.	0.0326555	0.521011	.	0.152178	4.5636	2.25646	3.0102	2.23795	0.353399	0.241288	0.331292	0.485844	0.226144	5.7866	0.324977	0.616252	10.1403	3.02757	1.54632	1.37323	0.43476	3.69454	2.44715	2.037	0.234079	1.43366	0.687099	0.148155	0.0153554	3.40666	1.11304	0.806795	2.7105	2.48578	13.4479	0.504337	0.391725	0.0769499	0.0585618	0.167217	0.113543	1.35935	1.6271	1.40431	5.68382	1.55605	0.178257
E17	pHu-	.	0.0296809	0.433433	.	0.145927	1.062	1.00673	1.33437	1.02245	0.0720379	0.976831	1.0618	0.366814	0.0993127	4.99604	0.15437	0.464626	6.65543	2.10579	1.80483	0.581175	0.463006	1.65909	3.32074	2.52233	0.24261	2.15188	0.584415	0.0670582	0.00816505	2.29327	0.655597	0.661141	2.16916	1.73904	1.28755	0.782632	0.411614	0.0761258	0.0791735	0.192269	0.0879422	2.25091	2.39606	2.4658	6.15628	1.23713	0.124052
E17	pHu-	.	0.0419951	0.52792	.	0.172643	2.70455	1.83501	2.41618	2.09663	0.199149	0.687213	0.826209	0.480601	0.20671	5.66137	2.84037	0.61289	9.81454	2.79193	5.70672	1.97158	0.557106	3.81878	5.37032	3.9487	0.356794	1.657	0.680749	0.0323852	0.0287956	10.0801	3.05292	2.50147	2.4147	2.20245	1.50086	0.476908	0.723302	0.117418	0.0967663	0.241794	0.137715	1.72707	1.9522	1.65695	7.84601	1.95004	0.217257
E17	pHu-	.	0.0464396	0.961564	.	0.181226	10.322	4.33463	5.47799	3.96165	0.698367	0.467321	0.567305	0.960049	0.426706	5.14199	1.98508	0.596433	10.5599	2.97138	4.24689	2.1194	0.388026	2.88126	2.6619	2.30884	0.257168	2.17353	0.395138	0.0758124	0.00878811	7.65636	2.22839	1.8106	2.4186	2.21791	1.7372	0.599382	0.375705	0.0865544	0.085877	0.191208	0.132796	1.21545	1.48989	1.33796	7.04786	1.89672	0.203624
E17	pHu-	.	0.0389465	0.455796	.	0.201329	1.47985	1.23343	1.81926	1.48615	0.159425	0.723857	0.792526	0.420705	0.160771	5.17755	1.11291	0.559345	7.40113	2.28067	3.31629	1.44537	0.42553	2.46658	2.88136	2.32779	0.262022	2.86269	0.548771	0.0444235	0.0102644	4.96967	1.42548	1.24805	2.15299	1.78256	1.41333	0.954626	0.362818	0.0688114	0.0566494	0.216042	0.151706	2.33785	2.65645	3.08471	6.71156	1.58727	0.206222
E17	pHu+	.	0.0423991	0.772788	.	0.164866	1.83259	1.48302	2.09403	1.85574	0.0988543	0.502478	0.639563	0.665721	0.126429	6.29938	0.585575	0.635871	11.799	3.45534	2.30238	1.97718	0.479733	4.5806	3.7588	2.91261	0.40923	1.47298	0.725916	0.0638831	0.0138849	4.72249	1.50001	1.15019	2.12252	1.90323	1.71151	0.472973	0.565387	0.0994037	0.0956888	0.24223	0.118101	1.2812	1.67353	1.24761	8.36415	1.85837	0.201916
E17	pHu+	.	0.0370101	0.484731	.	0.170192	2.43818	1.563	2.35739	1.452	0.227652	0.344301	0.423344	0.467273	0.227465	6.17176	0.126276	0.873483	37.985	8.99019	1.15122	1.7088	0.428959	4.44386	1.66244	1.53771	0.343615	1.8866	0.458917	0.157078	0.0213457	2.91141	0.735029	0.762542	3.20856	2.8837	2.6918	0.594706	0.398174	0.11476	0.14401	0.208852	0.154859	1.20559	1.58237	1.23388	6.03679	1.68285	0.24592
E17	pHu+	.	0.0556433	0.410525	.	0.215486	19.3692	7.55732	8.94104	6.36794	1.08528	0.543557	0.631801	0.494316	0.662051	7.7791	0.385524	1.20135	6.44053	1.9332	1.59968	1.98328	0.433994	4.2246	3.69912	2.75889	0.253162	1.5753	0.56147	0.0528366	0.0201812	2.94418	0.877686	0.750462	2.59151	2.4688	1.90087	0.519361	0.330824	0.0914702	0.0949193	0.173291	0.227767	1.013	1.09729	1.05199	10.5351	2.72378	0.417341
E17	pHu+	.	0.0400885	0.537978	.	0.211932	1.22559	1.07857	1.69665	1.2779	0.0994747	0.740241	0.843578	0.478738	0.194288	5.89779	0.489138	0.589088	11.6423	3.28189	2.0189	1.00785	0.489655	3.47191	3.25027	2.54755	0.388274	2.8352	0.406645	0.0604051	0.0243537	3.296	0.937329	0.883325	2.23142	1.92854	1.25233	0.921807	0.382052	0.127264	0.138701	0.246374	0.114057	1.11221	1.18048	1.18447	7.20775	1.53257	0.157482
E17	pHu+	.	0.0340116	0.566945	.	0.161268	4.17772	2.03023	2.70296	1.89801	0.097988	0.28353	0.352506	0.507953	0.153207	5.8853	0.823085	0.647633	55.7139	12.632	1.92987	1.57397	0.317095	1.97227	2.85708	2.20743	0.201832	1.98072	0.479456	0.0188247	0.0166085	3.99485	1.25615	1.0344	2.29433	1.91216	1.91691	0.424018	0.275168	0.0698762	0.084107	0.135987	0.167028	0.41685	0.494378	0.513539	4.89432	1.22324	0.276748
E17	pHu+	.	0.0506911	1.33115	.	0.211916	1.87266	1.78343	2.73963	1.97197	0.133657	0.901585	1.09117	1.08029	0.191178	6.71335	0.18785	0.771182	19.7105	5.27098	2.13036	1.68698	0.548459	6.59804	5.24889	4.02666	0.569993	1.18139	0.87067	0.0444279	0.0262979	3.80381	1.08685	1.11933	2.81821	2.60221	1.86577	0.492173	0.692413	0.15251	0.11237	0.336486	0.145069	2.36672	2.61918	1.79021	9.50087	2.43355	0.22636
E17	pHu+	.	0.0528415	0.782865	.	0.234719	13.6873	5.81255	7.23119	5.34447	0.799663	0.721451	0.805822	0.771732	0.468254	7.23675	2.15519	0.816863	14.8454	4.26447	4.99143	2.50722	0.587615	6.24762	5.47429	4.24443	0.55569	1.68946	0.903709	0.0408115	0.0295329	8.96915	2.67796	2.20677	2.88324	2.92671	12.0249	0.700578	0.506519	0.137615	0.113776	0.299033	0.163446	1.95471	2.42741	2.11006	10.2371	2.71558	0.270682
E17	pHu+	.	0.0327069	0.384529	.	0.167627	2.98319	1.66233	2.32556	1.76199	0.250366	0.56414	0.673379	0.379657	0.23832	7.45048	2.76114	0.694463	9.55817	2.67056	5.44304	1.45624	0.555128	2.53618	2.63289	2.19321	0.273589	2.66872	0.519156	0.0752397	0.0124943	9.34592	2.82663	2.26838	2.33264	2.00614	1.36937	0.804429	0.406193	0.0806199	0.109193	0.173482	0.0891246	1.38889	1.52874	1.58205	7.20944	1.47092	0.137306
E17	pHu+	.	0.0414065	0.560074	.	0.189207	14.9869	6.24562	7.01957	5.54235	0.627104	0.652923	0.777024	0.57902	0.378782	5.41484	0.54864	0.668862	14.4659	4.28031	2.40806	3.71582	0.542581	4.57041	2.92797	2.48828	0.400411	1.95404	0.726267	0.0734321	0.0305685	3.96781	1.59761	1.17552	2.28035	2.30745	2.13621	0.460057	0.581939	0.101077	0.0830476	0.244154	0.141065	1.72691	2.20816	1.77341	8.12288	2.34805	0.235292
E17	pHu+	.	0.0548652	0.68189	.	0.171419	26.1666	10.1589	11.1907	8.66632	0.926864	0.350758	0.439844	0.728156	0.548168	4.34368	0.497396	0.442839	11.7762	3.24202	2.16673	2.42809	0.356171	4.34472	2.32502	2.04204	0.39017	0.649777	0.988576	0.0561091	0.0239668	3.72354	1.17293	1.05182	1.89902	2.03434	1.18028	0.3603	0.443018	0.112313	0.0700219	0.228213	0.0936102	1.60248	2.53591	1.45213	9.45692	2.65584	0.169335
E17	pHu+	.	0.0338881	0.680408	.	0.191517	1.22029	1.06525	1.85493	1.24956	0.0958433	0.438816	0.562167	0.620109	0.129153	6.93394	1.748	0.697169	10.0666	2.88716	3.69149	1.0758	0.467556	3.35118	2.8648	2.50791	0.309361	2.31346	0.454768	0.0507702	0.0244022	7.48572	2.03072	1.64435	2.64043	2.34406	2.03923	0.942716	0.356116	0.0909905	0.0856754	0.181514	0.149874	0.721662	0.810095	0.872694	6.42425	1.44698	0.226017
E17	pHu+	.	0.0350124	0.385426	.	0.263439	1.40771	1.37371	1.94825	1.72218	0.0857136	1.01356	1.16531	0.326851	0.123318	8.74705	1.32059	0.792349	16.2062	5.02868	3.82949	1.0108	0.525461	3.13106	4.97583	3.87797	0.516697	4.96671	1.18261	0.0232159	0.0126767	6.47769	1.98709	1.70228	3.7454	2.91844	2.09337	1.37266	0.616301	0.187412	0.152341	0.348033	0.103343	1.4932	1.51672	1.75974	9.73673	2.15801	0.168355
E17	pHu+	.	0.0452506	0.768398	.	0.225239	4.7173	2.71422	3.56852	2.65228	0.38641	0.497918	0.616255	0.769186	0.33056	5.76903	0.159342	0.708461	9.74311	2.98585	1.83106	1.31674	0.570052	3.33397	3.96808	3.12012	0.399456	2.79321	0.939373	0.165365	0.0131915	3.6981	1.15169	0.872068	3.10929	2.67789	1.92612	0.528643	0.487376	0.119897	0.0798965	0.273307	0.116495	1.81237	2.13237	1.76594	9.10817	1.99487	0.188198
E17	pHu+	.	0.0337171	0.496392	.	0.140279	14.5999	6.00887	6.49749	5.09335	0.574372	0.529954	0.623977	0.502413	0.285433	4.60201	0.130959	0.579741	8.45023	2.47619	1.47525	1.30173	0.398603	3.63829	3.04337	2.45462	0.26348	0.961223	0.677725	0.367247	0.0101417	2.4241	0.838702	0.612965	2.35885	2.17633	2.00114	0.581071	0.402651	0.0881142	0.0481381	0.194494	0.11434	1.57455	1.82443	1.47168	7.56485	1.69795	0.175338
[truncated: 19 more columns]
